# Supplementary material for: Evaluating Manganese-Doped Magnetic Nanoflowers for Biocompatibility and In Vitro Magnetic Hyperthermia Efficacy
Source: Pharmaceutics. 2025 Mar 18;17(3):384. doi: 10.3390/pharmaceutics17030384 (PMC11944501; doi:10.3390/pharmaceutics17030384)
Supplement: Supplementary file 1 [file pharmaceutics-17-00384-s001.zip]

Archive with 1 entries (1 files):
- pharmaceutics-3498701-supplementary.pdf
